# Supplementary material for: Cultural Considerations for the Adaptation of a Diabetes Self-Management Education Program in Cotonou, Benin: Lessons Learned from a Qualitative Study
Source: Int J Environ Res Public Health. 2021 Aug 7;18(16):8376. doi: 10.3390/ijerph18168376 (PMC8393923; doi:10.3390/ijerph18168376)
Supplement: Supplementary file 1 [file ijerph-18-08376-s001.zip]

Archive with 2 entries (2 files):
- Supplementary Material 1. Questionnaire Meta Salud Diabetes Focus Group Guide.pdf
- Supplementary Material 2. SRQR_Checklist.pdf
